# Supplementary material for: Multiple Novel Human Norovirus Recombinants Identified in Wastewater in Pretoria, South Africa by Next-Generation Sequencing
Source: Viruses. 2022 Dec 7;14(12):2732. doi: 10.3390/v14122732 (PMC9788511; doi:10.3390/v14122732)
Supplement: Supplementary file 1 [file viruses-14-02732-s001.zip]

Archive with 3 entries (2 files):
- viruses-2038661-supplementary/
- viruses-2038661-supplementary/Table S1 - Final.pdf
- viruses-2038661-supplementary/Table S2 - Final.pdf
